# Supplementary material for: Cervical Screening in North Sardinia (Italy): Genotype Distribution and Prevalence of HPV among Women with ASC-US Cytology
Source: Int J Environ Res Public Health. 2022 Jan 8;19(2):693. doi: 10.3390/ijerph19020693 (PMC8775344; doi:10.3390/ijerph19020693)
Supplement: Supplementary file 1 [file ijerph-19-00693-s001.zip]

Archive with 1 entries (1 files):
- ijerph-1501221-supplementary.pdf
